# Supplementary material for: SARS-CoV-2 infection mediates differential expression of human endogenous retroviruses and long interspersed nuclear elements
Source: JCI Insight. 2021 Dec 22;6(24):e147170. doi: 10.1172/jci.insight.147170 (PMC8783694; doi:10.1172/jci.insight.147170)
Supplement: Supplemental tables 1-9 [file jciinsight-6-147170-s067.xlsx]

## Sheet: Supplemental Table1
Run	Sample Type	Source Name	Infection	MOI	PFU/ml	Time Point	Treatment	% Identified Reads	% Viral Reads	% Adenovirus Reads	% SARS-CoV-2 Reads	Strain	Cell Type	Tissue Type	Study	Center	SRA Study	Library Layout	Stranded	Sex	Age	Ethnicity	Instrument	Biomaterial Provider	Selection
SRR11412279	A549	Mock treated A549 cells_1	Mock treatment	N/A	N/A	9 hours	N/A	0.9575	0.0002	N/A	N/A	N/A	Lung adenocarcinoma	Lung Epithelium	Blanco-Melo et al. (2020)	Icahn School of Medicine at Mount Sinai	SRP253951	SINGLE	No	Male	58	Caucasian	NextSeq 500	ATCC	PolyA
SRR11412280	A549	Mock treated A549 cells_2	Mock treatment	N/A	N/A	9 hours	N/A	0.9563	0.0002	N/A	N/A	N/A	Lung adenocarcinoma	Lung Epithelium	Blanco-Melo et al. (2020)	Icahn School of Medicine at Mount Sinai	SRP253951	SINGLE	No	Male	58	Caucasian	NextSeq 500	ATCC	PolyA
SRR11412287	A549	IAV infected A549 cells_1	IAV (MOI 5)	5	N/A	9 hours	N/A	0.9334	0.1134	N/A	N/A	A/Puerto Rico/8/1934 (H1N1)	Lung adenocarcinoma	Lung Epithelium	Blanco-Melo et al. (2020)	Icahn School of Medicine at Mount Sinai	SRP253951	SINGLE	No	Male	58	Caucasian	NextSeq 500	ATCC	PolyA
SRR11412288	A549	IAV infected A549 cells_2	IAV (MOI 5)	5	N/A	9 hours	N/A	0.9247	0.1025	N/A	N/A	A/Puerto Rico/8/1934 (H1N1)	Lung adenocarcinoma	Lung Epithelium	Blanco-Melo et al. (2020)	Icahn School of Medicine at Mount Sinai	SRP253951	SINGLE	No	Male	58	Caucasian	NextSeq 500	ATCC	PolyA
SRR11517674	A549	Mock treated A549 cells_1	Mock treatment	N/A	N/A	24 hours	N/A	0.9222	0.0001	N/A	N/A	N/A	Lung adenocarcinoma	Lung Epithelium	Blanco-Melo et al. (2020)	Icahn School of Medicine at Mount Sinai	SRP253951	SINGLE	No	Male	25	Caucasian	NextSeq 500	ATCC	PolyA
SRR11517675	A549	Mock treated A549 cells_2	Mock treatment	N/A	N/A	24 hours	N/A	0.92	0.0001	N/A	N/A	N/A	Lung adenocarcinoma	Lung Epithelium	Blanco-Melo et al. (2020)	Icahn School of Medicine at Mount Sinai	SRP253951	SINGLE	No	Male	25	Caucasian	NextSeq 500	ATCC	PolyA
SRR11517676	A549	Mock treated A549 cells_3	Mock treatment	N/A	N/A	24 hours	N/A	0.925	0.0001	N/A	N/A	N/A	Lung adenocarcinoma	Lung Epithelium	Blanco-Melo et al. (2020)	Icahn School of Medicine at Mount Sinai	SRP253951	SINGLE	No	Male	25	Caucasian	NextSeq 500	ATCC	PolyA
SRR11517677	A549	SARS-CoV-2 infected A549 cells_1	SARS-CoV-2 (MOI 2)	2	N/A	24 hours	N/A	0.9402	0.0009	N/A	0.0005	USA-WA1/2020	Lung adenocarcinoma	Lung Epithelium	Blanco-Melo et al. (2020)	Icahn School of Medicine at Mount Sinai	SRP253951	SINGLE	No	Male	25	Caucasian	NextSeq 500	ATCC	PolyA
SRR11517678	A549	SARS-CoV-2 infected A549 cells_2	SARS-CoV-2 (MOI 2)	2	N/A	24 hours	N/A	0.9387	0.0009	N/A	0.0005	USA-WA1/2020	Lung adenocarcinoma	Lung Epithelium	Blanco-Melo et al. (2020)	Icahn School of Medicine at Mount Sinai	SRP253951	SINGLE	No	Male	25	Caucasian	NextSeq 500	ATCC	PolyA
SRR11517679	A549	SARS-CoV-2 infected A549 cells_3	SARS-CoV-2 (MOI 2)	2	N/A	24 hours	N/A	0.9375	0.0012	N/A	0.0006	USA-WA1/2020	Lung adenocarcinoma	Lung Epithelium	Blanco-Melo et al. (2020)	Icahn School of Medicine at Mount Sinai	SRP253951	SINGLE	No	Male	25	Caucasian	NextSeq 500	ATCC	PolyA
SRR11517750	A549	Mock treated A549 cells_1	Mock treatment	N/A	N/A	24 hours	N/A	0.9596	0.0001	N/A	N/A	N/A	Lung adenocarcinoma	Lung Epithelium	Blanco-Melo et al. (2020)	Icahn School of Medicine at Mount Sinai	SRP253952	SINGLE	Yes	Male	25	Caucasian	NextSeq 501	ATCC	PolyA
SRR11517751	A549	Mock treated A549 cells_2	Mock treatment	N/A	N/A	24 hours	N/A	0.9708	0.0001	N/A	N/A	N/A	Lung adenocarcinoma	Lung Epithelium	Blanco-Melo et al. (2020)	Icahn School of Medicine at Mount Sinai	SRP253953	SINGLE	Yes	Male	25	Caucasian	NextSeq 502	ATCC	PolyA
SRR11517752	A549	Mock treated A549 cells_3	Mock treatment	N/A	N/A	24 hours	N/A	0.967	0.0001	N/A	N/A	N/A	Lung adenocarcinoma	Lung Epithelium	Blanco-Melo et al. (2020)	Icahn School of Medicine at Mount Sinai	SRP253954	SINGLE	Yes	Male	25	Caucasian	NextSeq 503	ATCC	PolyA
SRR11517753	A549	RSV infected A549 cells_1	RSV infected (MOI 2)	2	N/A	24 hours	N/A	0.8584	0.0347	N/A	N/A	A2	Lung adenocarcinoma	Lung Epithelium	Blanco-Melo et al. (2020)	Icahn School of Medicine at Mount Sinai	SRP253955	SINGLE	Yes	Male	25	Caucasian	NextSeq 504	ATCC	PolyA
SRR11517754	A549	RSV infected A549 cells_2	RSV infected (MOI 2)	2	N/A	24 hours	N/A	0.8257	0.0477	N/A	N/A	A3	Lung adenocarcinoma	Lung Epithelium	Blanco-Melo et al. (2020)	Icahn School of Medicine at Mount Sinai	SRP253956	SINGLE	Yes	Male	25	Caucasian	NextSeq 505	ATCC	PolyA
SRR11517755	A549	RSV infected A549 cells_3	RSV infected (MOI 2)	2	N/A	24 hours	N/A	0.8428	0.0366	N/A	N/A	A4	Lung adenocarcinoma	Lung Epithelium	Blanco-Melo et al. (2020)	Icahn School of Medicine at Mount Sinai	SRP253957	SINGLE	Yes	Male	25	Caucasian	NextSeq 506	ATCC	PolyA
SRR11517756	A549	HPIV3 infected A549 cell_1	HPIV3 infected (MOI 3)	3	N/A	24 hours	N/A	0.9311	0.0661	N/A	N/A	JS	Lung adenocarcinoma	Lung Epithelium	Blanco-Melo et al. (2020)	Icahn School of Medicine at Mount Sinai	SRP253958	SINGLE	Yes	Male	25	Caucasian	NextSeq 507	ATCC	PolyA
SRR11517757	A549	HPIV3 infected A549 cell_2	HPIV3 infected (MOI 3)	3	N/A	24 hours	N/A	0.9575	0.0628	N/A	N/A	JS	Lung adenocarcinoma	Lung Epithelium	Blanco-Melo et al. (2020)	Icahn School of Medicine at Mount Sinai	SRP253959	SINGLE	Yes	Male	25	Caucasian	NextSeq 508	ATCC	PolyA
SRR11517758	A549	HPIV3 infected A549 cell_3	HPIV3 infected (MOI 3)	3	N/A	24 hours	N/A	0.9485	0.0725	N/A	N/A	JS	Lung adenocarcinoma	Lung Epithelium	Blanco-Melo et al. (2020)	Icahn School of Medicine at Mount Sinai	SRP253960	SINGLE	Yes	Male	25	Caucasian	NextSeq 509	ATCC	PolyA
SRR11517744	Calu-3	Mock treated Calu-3 cells_1	Mock treatment	N/A	N/A	24 hours	N/A	0.9314	<0.01%	N/A	N/A	N/A	Lung adenocarcinoma	Lung Epithelium	Blanco-Melo et al. (2020)	Icahn School of Medicine at Mount Sinai	SRP253951	SINGLE	Yes	Male	25	Caucasian	NextSeq 500	ATCC	PolyA
SRR11517745	Calu-3	Mock treated Calu-3 cells_2	Mock treatment	N/A	N/A	24 hours	N/A	0.9303	<0.01%	N/A	N/A	N/A	Lung adenocarcinoma	Lung Epithelium	Blanco-Melo et al. (2020)	Icahn School of Medicine at Mount Sinai	SRP253951	SINGLE	Yes	Male	25	Caucasian	NextSeq 500	ATCC	PolyA
SRR11517746	Calu-3	Mock treated Calu-3 cells_3	Mock treatment	N/A	N/A	24 hours	N/A	0.9336	<0.01%	N/A	N/A	N/A	Lung adenocarcinoma	Lung Epithelium	Blanco-Melo et al. (2020)	Icahn School of Medicine at Mount Sinai	SRP253951	SINGLE	Yes	Male	25	Caucasian	NextSeq 500	ATCC	PolyA
SRR11517747	Calu-3	SARS-CoV-2 infected Calu-3 cells_1	SARS-CoV-2 (MOI 2)	2	N/A	24 hours	N/A	0.937	0.1331	N/A	0.1192	USA-WA1/2020	Lung adenocarcinoma	Lung Epithelium	Blanco-Melo et al. (2020)	Icahn School of Medicine at Mount Sinai	SRP253951	SINGLE	Yes	Male	25	Caucasian	NextSeq 500	ATCC	PolyA
SRR11517748	Calu-3	SARS-CoV-2 infected Calu-3 cells_2	SARS-CoV-2 (MOI 2)	2	N/A	24 hours	N/A	0.9443	0.1714	N/A	0.155	USA-WA1/2020	Lung adenocarcinoma	Lung Epithelium	Blanco-Melo et al. (2020)	Icahn School of Medicine at Mount Sinai	SRP253951	SINGLE	Yes	Male	25	Caucasian	NextSeq 500	ATCC	PolyA
SRR11517749	Calu-3	SARS-CoV-2 infected Calu-3 cells_3	SARS-CoV-2 (MOI 2)	2	N/A	24 hours	N/A	0.9318	0.147	N/A	0.1321	USA-WA1/2020	Lung adenocarcinoma	Lung Epithelium	Blanco-Melo et al. (2020)	Icahn School of Medicine at Mount Sinai	SRP253951	SINGLE	Yes	Male	25	Caucasian	NextSeq 500	ATCC	PolyA
SRR1942929	Calu-3	DEAB_SC0_1	SARS-CoV	N/A	1000000	0 hours	N/A	0.9815	0.0001	N/A	N/A	HKU39849	Lung adenocarcinoma	Lung Epithelium	Yeung et al. (2016)	The University of Hong Kong	SRP056612	PAIRED	N/A	Male	25	Caucasian	Illumina HiSeq 4000	ATCC	PolyA
SRR1942934	Calu-3	DEAB_SC0_2	SARS-CoV	N/A	1000000	0 hours	N/A	0.9813	0.0001	N/A	N/A	HKU39849	Lung adenocarcinoma	Lung Epithelium	Yeung et al. (2016)	The University of Hong Kong	SRP056612	PAIRED	N/A	Male	25	Caucasian	Illumina HiSeq 4000	ATCC	PolyA
SRR1942956	Calu-3	DEAB_SC24_1	SARS-CoV	N/A	1000000	24 hours	N/A	0.9873	0.584	N/A	N/A	HKU39849	Lung adenocarcinoma	Lung Epithelium	Yeung et al. (2016)	The University of Hong Kong	SRP056612	PAIRED	N/A	Male	25	Caucasian	Illumina HiSeq 3000	ATCC	PolyA
SRR1942957	Calu-3	DEAB_SC24_2	SARS-CoV	N/A	1000000	24 hours	N/A	0.9879	0.5702	N/A	N/A	HKU39849	Lung adenocarcinoma	Lung Epithelium	Yeung et al. (2016)	The University of Hong Kong	SRP056612	PAIRED	N/A	Male	25	Caucasian	Illumina HiSeq 3000	ATCC	PolyA
SRR1942960	Calu-3	DEAB_EC0_1	MERS-CoV	N/A	1000000	0 hours	N/A	0.9795	<0.01%	N/A	N/A	EMC/2012 strain	Lung adenocarcinoma	Lung Epithelium	Yeung et al. (2016)	The University of Hong Kong	SRP056612	PAIRED	N/A	Male	25	Caucasian	NextSeq 500	ATCC	PolyA
SRR1942961	Calu-3	DEAB_EC0_2	MERS-CoV	N/A	1000000	0 hours	N/A	0.9803	<0.01%	N/A	N/A	EMC/2012 strain	Lung adenocarcinoma	Lung Epithelium	Yeung et al. (2016)	The University of Hong Kong	SRP056612	PAIRED	N/A	Male	25	Caucasian	NextSeq 500	ATCC	PolyA
SRR1942989	Calu-3	DEAB_EC24_1	MERS-CoV	N/A	1000000	24 hours	N/A	0.4718	0.0474	N/A	N/A	EMC/2012 strain	Lung adenocarcinoma	Lung Epithelium	Yeung et al. (2016)	The University of Hong Kong	SRP056612	PAIRED	N/A	Male	25	Caucasian	NextSeq 500	ATCC	PolyA
SRR1942990	Calu-3	DEAB_EC24_2	MERS-CoV	N/A	1000000	24 hours	N/A	0.4911	0.0521	N/A	N/A	EMC/2012 strain	Lung adenocarcinoma	Lung Epithelium	Yeung et al. (2016)	The University of Hong Kong	SRP056612	PAIRED	N/A	Male	25	Caucasian	NextSeq 500	ATCC	PolyA
SRR11517680	A549_ACE2	A549_Adeno_GFP_ACE2_mock3	Mock treatment	N/A	N/A	24 hours	N/A	0.9353	0.0912	0.0906	N/A	NextSeq 500	Lung adenocarcinoma	Lung Epithelium	Blanco-Melo et al. (2020)	Icahn School of Medicine at Mount Sinai	SRP253951	SINGLE	Yes	Male	25	Caucasian	NextSeq 500	ATCC	PolyA
SRR11517681	A549_ACE2	A549_Adeno_GFP_ACE2_mock2	Mock treatment	N/A	N/A	24 hours	N/A	0.9164	0.0898	0.0892	N/A	NextSeq 500	Lung adenocarcinoma	Lung Epithelium	Blanco-Melo et al. (2020)	Icahn School of Medicine at Mount Sinai	SRP253951	SINGLE	Yes	Male	25	Caucasian	NextSeq 501	ATCC	PolyA
SRR11517682	A549_ACE2	A549_Adeno_GFP_ACE2_mock1	Mock treatment	N/A	N/A	24 hours	N/A	0.9074	0.0845	0.0839	N/A	NextSeq 500	Lung adenocarcinoma	Lung Epithelium	Blanco-Melo et al. (2020)	Icahn School of Medicine at Mount Sinai	SRP253951	SINGLE	Yes	Male	25	Caucasian	NextSeq 502	ATCC	PolyA
SRR11517741	A549_ACE2	A549_Adeno_GFP_ACE2_SARS_CoV2_3	SARS-CoV-2 infected A549 cells trasnduced with a vector expressing human ACE2 (MOI 0.2)	0.2	N/A	24 hours	N/A	0.9459	0.5618	0.0201	0.4895	NextSeq 500	Lung adenocarcinoma	Lung Epithelium	Blanco-Melo et al. (2020)	Icahn School of Medicine at Mount Sinai	SRP253951	SINGLE	Yes	Male	25	Caucasian	NextSeq 503	ATCC	PolyA
SRR11517742	A549_ACE2	A549_Adeno_GFP_ACE2_SARS_CoV2_2	SARS-CoV-2 infected A549 cells trasnduced with a vector expressing human ACE2 (MOI 0.2)	0.2	N/A	24 hours	N/A	0.9352	0.5243	0.023	0.4562	NextSeq 500	Lung adenocarcinoma	Lung Epithelium	Blanco-Melo et al. (2020)	Icahn School of Medicine at Mount Sinai	SRP253951	SINGLE	Yes	Male	25	Caucasian	NextSeq 504	ATCC	PolyA
SRR11517743	A549_ACE2	A549_Adeno_GFP_ACE2_SARS_CoV2_1	SARS-CoV-2 infected A549 cells trasnduced with a vector expressing human ACE2 (MOI 0.2)	0.2	N/A	24 hours	N/A	0.9458	0.6048	0.0253	0.5267	NextSeq 500	Lung adenocarcinoma	Lung Epithelium	Blanco-Melo et al. (2020)	Icahn School of Medicine at Mount Sinai	SRP253951	SINGLE	Yes	Male	25	Caucasian	NextSeq 505	ATCC	PolyA
SRR11573892	A549_ACE2	Series16_A549ACE2_Mock_1	Mock treated A549 cells trasnduced with a vector expressing human ACE2	N/A	N/A	24 hours	N/A	0.8479	0.1519	0.1514	N/A	NextSeq 500	Lung adenocarcinoma	Lung Epithelium	Blanco-Melo et al. (2020)	Icahn School of Medicine at Mount Sinai	SRP253951	SINGLE	Yes	Male	25	Caucasian	NextSeq 506	ATCC	PolyA
SRR11573893	A549_ACE2	Series16_A549ACE2_Mock_1	Mock treated A549 cells trasnduced with a vector expressing human ACE3	N/A	N/A	24 hours	N/A	0.8516	0.1525	0.152	N/A	NextSeq 500	Lung adenocarcinoma	Lung Epithelium	Blanco-Melo et al. (2020)	Icahn School of Medicine at Mount Sinai	SRP253951	SINGLE	Yes	Male	25	Caucasian	NextSeq 507	ATCC	PolyA
SRR11573894	A549_ACE2	Series16_A549ACE2_Mock_1	Mock treated A549 cells trasnduced with a vector expressing human ACE4	N/A	N/A	24 hours	N/A	0.8919	0.1599	0.1594	N/A	NextSeq 500	Lung adenocarcinoma	Lung Epithelium	Blanco-Melo et al. (2020)	Icahn School of Medicine at Mount Sinai	SRP253951	SINGLE	Yes	Male	25	Caucasian	NextSeq 508	ATCC	PolyA
SRR11573895	A549_ACE2	Series16_A549ACE2_Mock_1	Mock treated A549 cells trasnduced with a vector expressing human ACE5	N/A	N/A	24 hours	N/A	0.8941	0.1606	0.16	N/A	NextSeq 500	Lung adenocarcinoma	Lung Epithelium	Blanco-Melo et al. (2020)	Icahn School of Medicine at Mount Sinai	SRP253951	SINGLE	Yes	Male	25	Caucasian	NextSeq 509	ATCC	PolyA
SRR11573896	A549_ACE2	Series16_A549ACE2_Mock_2	Mock treated A549 cells trasnduced with a vector expressing human ACE6	N/A	N/A	24 hours	N/A	0.8635	0.1847	0.184	N/A	NextSeq 500	Lung adenocarcinoma	Lung Epithelium	Blanco-Melo et al. (2020)	Icahn School of Medicine at Mount Sinai	SRP253951	SINGLE	Yes	Male	25	Caucasian	NextSeq 510	ATCC	PolyA
SRR11573897	A549_ACE2	Series16_A549ACE2_Mock_2	Mock treated A549 cells trasnduced with a vector expressing human ACE7	N/A	N/A	24 hours	N/A	0.868	0.1859	0.1852	N/A	NextSeq 500	Lung adenocarcinoma	Lung Epithelium	Blanco-Melo et al. (2020)	Icahn School of Medicine at Mount Sinai	SRP253951	SINGLE	Yes	Male	25	Caucasian	NextSeq 511	ATCC	PolyA
SRR11573898	A549_ACE2	Series16_A549ACE2_Mock_2	Mock treated A549 cells trasnduced with a vector expressing human ACE8	N/A	N/A	24 hours	N/A	0.9073	0.1939	0.1933	N/A	NextSeq 500	Lung adenocarcinoma	Lung Epithelium	Blanco-Melo et al. (2020)	Icahn School of Medicine at Mount Sinai	SRP253951	SINGLE	Yes	Male	25	Caucasian	NextSeq 512	ATCC	PolyA
SRR11573899	A549_ACE2	Series16_A549ACE2_Mock_2	Mock treated A549 cells trasnduced with a vector expressing human ACE9	N/A	N/A	24 hours	N/A	0.9105	0.1941	0.1935	N/A	NextSeq 500	Lung adenocarcinoma	Lung Epithelium	Blanco-Melo et al. (2020)	Icahn School of Medicine at Mount Sinai	SRP253951	SINGLE	Yes	Male	25	Caucasian	NextSeq 513	ATCC	PolyA
SRR11573900	A549_ACE2	Series16_A549ACE2_Mock_3	Mock treated A549 cells trasnduced with a vector expressing human ACE10	N/A	N/A	24 hours	N/A	0.8623	0.1338	0.1332	N/A	NextSeq 500	Lung adenocarcinoma	Lung Epithelium	Blanco-Melo et al. (2020)	Icahn School of Medicine at Mount Sinai	SRP253951	SINGLE	Yes	Male	25	Caucasian	NextSeq 514	ATCC	PolyA
SRR11573901	A549_ACE2	Series16_A549ACE2_Mock_3	Mock treated A549 cells trasnduced with a vector expressing human ACE11	N/A	N/A	24 hours	N/A	0.8661	0.1344	0.1338	N/A	NextSeq 500	Lung adenocarcinoma	Lung Epithelium	Blanco-Melo et al. (2020)	Icahn School of Medicine at Mount Sinai	SRP253951	SINGLE	Yes	Male	25	Caucasian	NextSeq 515	ATCC	PolyA
SRR11573902	A549_ACE2	Series16_A549ACE2_Mock_3	Mock treated A549 cells trasnduced with a vector expressing human ACE12	N/A	N/A	24 hours	N/A	0.9073	0.1411	0.1404	N/A	NextSeq 500	Lung adenocarcinoma	Lung Epithelium	Blanco-Melo et al. (2020)	Icahn School of Medicine at Mount Sinai	SRP253951	SINGLE	Yes	Male	25	Caucasian	NextSeq 516	ATCC	PolyA
SRR11573903	A549_ACE2	Series16_A549ACE2_Mock_3	Mock treated A549 cells trasnduced with a vector expressing human ACE13	N/A	N/A	24 hours	N/A	0.9103	0.1412	0.1405	N/A	NextSeq 500	Lung adenocarcinoma	Lung Epithelium	Blanco-Melo et al. (2020)	Icahn School of Medicine at Mount Sinai	SRP253951	SINGLE	Yes	Male	25	Caucasian	NextSeq 517	ATCC	PolyA
SRR11573904	A549_ACE2	Series16_A549ACE2_SARSCoV2_1	SARS-CoV-2 infected A549 cells trasnduced with a vector expressing human ACE2 (MOI 2)	2	N/A	24 hours	N/A	0.9116	0.6124	0.0382	0.478	NextSeq 500	Lung adenocarcinoma	Lung Epithelium	Blanco-Melo et al. (2020)	Icahn School of Medicine at Mount Sinai	SRP253951	SINGLE	Yes	Male	25	Caucasian	NextSeq 518	ATCC	PolyA
SRR11573905	A549_ACE2	Series16_A549ACE2_SARSCoV2_1	SARS-CoV-2 infected A549 cells trasnduced with a vector expressing human ACE2 (MOI 2)	2	N/A	24 hours	N/A	0.9144	0.6138	0.0385	0.4796	NextSeq 500	Lung adenocarcinoma	Lung Epithelium	Blanco-Melo et al. (2020)	Icahn School of Medicine at Mount Sinai	SRP253951	SINGLE	Yes	Male	25	Caucasian	NextSeq 519	ATCC	PolyA
SRR11573906	A549_ACE2	Series16_A549ACE2_SARSCoV2_1	SARS-CoV-2 infected A549 cells trasnduced with a vector expressing human ACE2 (MOI 2)	2	N/A	24 hours	N/A	0.9487	0.6329	0.0404	0.5046	NextSeq 500	Lung adenocarcinoma	Lung Epithelium	Blanco-Melo et al. (2020)	Icahn School of Medicine at Mount Sinai	SRP253951	SINGLE	Yes	Male	25	Caucasian	NextSeq 520	ATCC	PolyA
SRR11573907	A549_ACE2	Series16_A549ACE2_SARSCoV2_1	SARS-CoV-2 infected A549 cells trasnduced with a vector expressing human ACE2 (MOI 2)	2	N/A	24 hours	N/A	0.9511	0.6344	0.0408	0.5065	NextSeq 500	Lung adenocarcinoma	Lung Epithelium	Blanco-Melo et al. (2020)	Icahn School of Medicine at Mount Sinai	SRP253951	SINGLE	Yes	Male	25	Caucasian	NextSeq 521	ATCC	PolyA
SRR11573908	A549_ACE2	Series16_A549ACE2_SARSCoV2_2	SARS-CoV-2 infected A549 cells trasnduced with a vector expressing human ACE2 (MOI 2)	2	N/A	24 hours	N/A	0.903	0.6129	0.0387	0.4677	NextSeq 500	Lung adenocarcinoma	Lung Epithelium	Blanco-Melo et al. (2020)	Icahn School of Medicine at Mount Sinai	SRP253951	SINGLE	Yes	Male	25	Caucasian	NextSeq 522	ATCC	PolyA
SRR11573909	A549_ACE2	Series16_A549ACE2_SARSCoV2_2	SARS-CoV-2 infected A549 cells trasnduced with a vector expressing human ACE2 (MOI 2)	2	N/A	24 hours	N/A	0.9056	0.6146	0.0388	0.4696	NextSeq 500	Lung adenocarcinoma	Lung Epithelium	Blanco-Melo et al. (2020)	Icahn School of Medicine at Mount Sinai	SRP253951	SINGLE	Yes	Male	25	Caucasian	NextSeq 523	ATCC	PolyA
SRR11573910	A549_ACE2	Series16_A549ACE2_SARSCoV2_2	SARS-CoV-2 infected A549 cells trasnduced with a vector expressing human ACE2 (MOI 2)	2	N/A	24 hours	N/A	0.9399	0.634	0.0411	0.494	NextSeq 500	Lung adenocarcinoma	Lung Epithelium	Blanco-Melo et al. (2020)	Icahn School of Medicine at Mount Sinai	SRP253951	SINGLE	Yes	Male	25	Caucasian	NextSeq 524	ATCC	PolyA
SRR11573911	A549_ACE2	Series16_A549ACE2_SARSCoV2_2	SARS-CoV-2 infected A549 cells trasnduced with a vector expressing human ACE2 (MOI 2)	2	N/A	24 hours	N/A	0.9423	0.6355	0.041	0.4959	NextSeq 500	Lung adenocarcinoma	Lung Epithelium	Blanco-Melo et al. (2020)	Icahn School of Medicine at Mount Sinai	SRP253951	SINGLE	Yes	Male	25	Caucasian	NextSeq 525	ATCC	PolyA
SRR11573912	A549_ACE2	Series16_A549ACE2_SARSCoV2_3	SARS-CoV-2 infected A549 cells trasnduced with a vector expressing human ACE2 (MOI 2)	2	N/A	24 hours	N/A	0.9021	0.6083	0.0381	0.4619	NextSeq 500	Lung adenocarcinoma	Lung Epithelium	Blanco-Melo et al. (2020)	Icahn School of Medicine at Mount Sinai	SRP253951	SINGLE	Yes	Male	25	Caucasian	NextSeq 526	ATCC	PolyA
SRR11573913	A549_ACE2	Series16_A549ACE2_SARSCoV2_3	SARS-CoV-2 infected A549 cells trasnduced with a vector expressing human ACE2 (MOI 2)	2	N/A	24 hours	N/A	0.9049	0.6103	0.0385	0.4637	NextSeq 500	Lung adenocarcinoma	Lung Epithelium	Blanco-Melo et al. (2020)	Icahn School of Medicine at Mount Sinai	SRP253951	SINGLE	Yes	Male	25	Caucasian	NextSeq 527	ATCC	PolyA
SRR11573914	A549_ACE2	Series16_A549ACE2_SARSCoV2_3	SARS-CoV-2 infected A549 cells trasnduced with a vector expressing human ACE2 (MOI 2)	2	N/A	24 hours	N/A	0.9392	0.6301	0.0406	0.4878	NextSeq 500	Lung adenocarcinoma	Lung Epithelium	Blanco-Melo et al. (2020)	Icahn School of Medicine at Mount Sinai	SRP253951	SINGLE	Yes	Male	25	Caucasian	NextSeq 528	ATCC	PolyA
SRR11573915	A549_ACE2	Series16_A549ACE2_SARSCoV2_3	SARS-CoV-2 infected A549 cells trasnduced with a vector expressing human ACE2 (MOI 2)	2	N/A	24 hours	N/A	0.9418	0.631	0.0405	0.4891	NextSeq 500	Lung adenocarcinoma	Lung Epithelium	Blanco-Melo et al. (2020)	Icahn School of Medicine at Mount Sinai	SRP253951	SINGLE	Yes	Male	25	Caucasian	NextSeq 529	ATCC	PolyA
SRR11573916	A549_ACE2	Series16_A549ACE2_SARSCoV2_Rux_1	SARS-CoV-2 infected A549 cells trasnduced with a vector expressing human ACE2 (MOI 2 - 1hr after Ruxolitinib pre-treatment)	2	N/A	24 hours	Ruxolitinib	0.9165	0.6285	0.0364	0.5007	NextSeq 500	Lung adenocarcinoma	Lung Epithelium	Blanco-Melo et al. (2020)	Icahn School of Medicine at Mount Sinai	SRP253951	SINGLE	Yes	Male	25	Caucasian	NextSeq 530	ATCC	PolyA
SRR11573917	A549_ACE2	Series16_A549ACE2_SARSCoV2_Rux_1	SARS-CoV-2 infected A549 cells trasnduced with a vector expressing human ACE2 (MOI 2 - 1hr after Ruxolitinib pre-treatment)	2	N/A	24 hours	Ruxolitinib	0.9194	0.6305	0.0368	0.5034	NextSeq 500	Lung adenocarcinoma	Lung Epithelium	Blanco-Melo et al. (2020)	Icahn School of Medicine at Mount Sinai	SRP253951	SINGLE	Yes	Male	25	Caucasian	NextSeq 531	ATCC	PolyA
SRR11573918	A549_ACE2	Series16_A549ACE2_SARSCoV2_Rux_1	SARS-CoV-2 infected A549 cells trasnduced with a vector expressing human ACE2 (MOI 2 - 1hr after Ruxolitinib pre-treatment)	2	N/A	24 hours	Ruxolitinib	0.9539	0.6499	0.0387	0.5303	NextSeq 500	Lung adenocarcinoma	Lung Epithelium	Blanco-Melo et al. (2020)	Icahn School of Medicine at Mount Sinai	SRP253951	SINGLE	Yes	Male	25	Caucasian	NextSeq 532	ATCC	PolyA
SRR11573919	A549_ACE2	Series16_A549ACE2_SARSCoV2_Rux_1	SARS-CoV-2 infected A549 cells trasnduced with a vector expressing human ACE2 (MOI 2 - 1hr after Ruxolitinib pre-treatment)	2	N/A	24 hours	Ruxolitinib	0.9559	0.6512	0.039	0.5317	NextSeq 500	Lung adenocarcinoma	Lung Epithelium	Blanco-Melo et al. (2020)	Icahn School of Medicine at Mount Sinai	SRP253951	SINGLE	Yes	Male	25	Caucasian	NextSeq 533	ATCC	PolyA
SRR11573920	A549_ACE2	Series16_A549ACE2_SARSCoV2_Rux_2	SARS-CoV-2 infected A549 cells trasnduced with a vector expressing human ACE2 (MOI 2 - 1hr after Ruxolitinib pre-treatment)	2	N/A	24 hours	Ruxolitinib	0.9173	0.63	0.0343	0.5056	NextSeq 500	Lung adenocarcinoma	Lung Epithelium	Blanco-Melo et al. (2020)	Icahn School of Medicine at Mount Sinai	SRP253951	SINGLE	Yes	Male	25	Caucasian	NextSeq 534	ATCC	PolyA
SRR11573921	A549_ACE2	Series16_A549ACE2_SARSCoV2_Rux_2	SARS-CoV-2 infected A549 cells trasnduced with a vector expressing human ACE2 (MOI 2 - 1hr after Ruxolitinib pre-treatment)	2	N/A	24 hours	Ruxolitinib	0.9201	0.6318	0.0345	0.508	NextSeq 500	Lung adenocarcinoma	Lung Epithelium	Blanco-Melo et al. (2020)	Icahn School of Medicine at Mount Sinai	SRP253951	SINGLE	Yes	Male	25	Caucasian	NextSeq 535	ATCC	PolyA
SRR11573922	A549_ACE2	Series16_A549ACE2_SARSCoV2_Rux_2	SARS-CoV-2 infected A549 cells trasnduced with a vector expressing human ACE2 (MOI 2 - 1hr after Ruxolitinib pre-treatment)	2	N/A	24 hours	Ruxolitinib	0.9559	0.652	0.0365	0.5359	NextSeq 500	Lung adenocarcinoma	Lung Epithelium	Blanco-Melo et al. (2020)	Icahn School of Medicine at Mount Sinai	SRP253951	SINGLE	Yes	Male	25	Caucasian	NextSeq 536	ATCC	PolyA
SRR11573923	A549_ACE2	Series16_A549ACE2_SARSCoV2_Rux_2	SARS-CoV-2 infected A549 cells trasnduced with a vector expressing human ACE2 (MOI 2 - 1hr after Ruxolitinib pre-treatment)	2	N/A	24 hours	Ruxolitinib	0.9584	0.6528	0.0364	0.5372	NextSeq 500	Lung adenocarcinoma	Lung Epithelium	Blanco-Melo et al. (2020)	Icahn School of Medicine at Mount Sinai	SRP253951	SINGLE	Yes	Male	25	Caucasian	NextSeq 537	ATCC	PolyA
SRR11573924	A549_ACE2	Series16_A549ACE2_SARSCoV2_Rux_3	SARS-CoV-2 infected A549 cells trasnduced with a vector expressing human ACE2 (MOI 2 - 1hr after Ruxolitinib pre-treatment)	2	N/A	24 hours	Ruxolitinib	0.9176	0.6324	0.0375	0.5082	NextSeq 500	Lung adenocarcinoma	Lung Epithelium	Blanco-Melo et al. (2020)	Icahn School of Medicine at Mount Sinai	SRP253951	SINGLE	Yes	Male	25	Caucasian	NextSeq 538	ATCC	PolyA
SRR11573925	A549_ACE2	Series16_A549ACE2_SARSCoV2_Rux_3	SARS-CoV-2 infected A549 cells trasnduced with a vector expressing human ACE2 (MOI 2 - 1hr after Ruxolitinib pre-treatment)	2	N/A	24 hours	Ruxolitinib	0.9208	0.6342	0.0376	0.5107	NextSeq 500	Lung adenocarcinoma	Lung Epithelium	Blanco-Melo et al. (2020)	Icahn School of Medicine at Mount Sinai	SRP253951	SINGLE	Yes	Male	25	Caucasian	NextSeq 539	ATCC	PolyA
SRR11573926	A549_ACE2	Series16_A549ACE2_SARSCoV2_Rux_3	SARS-CoV-2 infected A549 cells trasnduced with a vector expressing human ACE2 (MOI 2 - 1hr after Ruxolitinib pre-treatment)	2	N/A	24 hours	Ruxolitinib	0.9559	0.6547	0.0396	0.5389	NextSeq 500	Lung adenocarcinoma	Lung Epithelium	Blanco-Melo et al. (2020)	Icahn School of Medicine at Mount Sinai	SRP253951	SINGLE	Yes	Male	25	Caucasian	NextSeq 540	ATCC	PolyA
SRR11573927	A549_ACE2	Series16_A549ACE2_SARSCoV2_Rux_3	SARS-CoV-2 infected A549 cells trasnduced with a vector expressing human ACE2 (MOI 2 - 1hr after Ruxolitinib pre-treatment)	2	N/A	24 hours	Ruxolitinib	0.9591	0.6555	0.0398	0.54	NextSeq 500	Lung adenocarcinoma	Lung Epithelium	Blanco-Melo et al. (2020)	Icahn School of Medicine at Mount Sinai	SRP253951	SINGLE	Yes	Male	25	Caucasian	NextSeq 541	ATCC	PolyA
SRR10571724	BALF	Broncho_SIB036	Healthy donor	N/A	N/A	N/A	N/A	0.8498	0.0007	N/A	N/A	N/A	N/A	Bronchoalveolar lavage fluid	Micalovich et al. (2019)	GlaxoSmithKline	SRP230751	PAIRED	Yes	Female	45	unspecified	Illumina HiSeq 2000	Swiss Institute of Allergy and Asthma Research (SIAF)	unspecified
SRR10571730	BALF	Broncho_SIB030	Healthy donor	N/A	N/A	N/A	N/A	0.848	0.0004	N/A	N/A	N/A	N/A	Bronchoalveolar lavage fluid	Micalovich et al. (2019)	GlaxoSmithKline	SRP230751	PAIRED	Yes	Male	47	unspecified	Illumina HiSeq 2000	Swiss Institute of Allergy and Asthma Research (SIAF)	unspecified
SRR10571732	BALF	Broncho_SIB028	Healthy donor	N/A	N/A	N/A	N/A	0.8524	0.0005	N/A	N/A	N/A	N/A	Bronchoalveolar lavage fluid	Micalovich et al. (2019)	GlaxoSmithKline	SRP230751	PAIRED	Yes	Female	26	unspecified	Illumina HiSeq 2000	Swiss Institute of Allergy and Asthma Research (SIAF)	unspecified
CRR119890	PBMC	N1	Healthy donor	N/A	N/A	N/A	N/A	0.925	0	N/A	N/A	N/A	N/A	Peripheral blood mononuclear cells	Xiong et al. (2020)	Zhongnan Hospital of Wuhan University	PRJCA002326	PAIRED	N/A	unspecified	N/A	unspecified	BGISEQ-500	Zhongnan Hospital	PolyA
CRR119891	PBMC	P1	Patient infected with SARS-CoV-2	N/A	N/A	N/A	N/A	0.8202	0	N/A	N/A	SARS-CoV-2 isolate 2019-nCoV WHU01	N/A	Peripheral blood mononuclear cells	Xiong et al. (2020)	Zhongnan Hospital of Wuhan University	PRJCA002326	PAIRED	N/A	Male	74	unspecified	BGISEQ-500	Zhongnan Hospital	PolyA
CRR119892	PBMC	P2	Patient infected with SARS-CoV-2	N/A	N/A	N/A	N/A	0.8756	0	N/A	N/A	SARS-CoV-2 isolate 2019-nCoV WHU01	N/A	Peripheral blood mononuclear cells	Xiong et al. (2020)	Zhongnan Hospital of Wuhan University	PRJCA002326	PAIRED	N/A	Male	37	unspecified	BGISEQ-500	Zhongnan Hospital	PolyA
CRR119893	PBMC	P3	Patient infected with SARS-CoV-2	N/A	N/A	N/A	N/A	0.9246	0	N/A	N/A	SARS-CoV-2 isolate 2019-nCoV WHU01	N/A	Peripheral blood mononuclear cells	Xiong et al. (2020)	Zhongnan Hospital of Wuhan University	PRJCA002326	PAIRED	N/A	Male	25	unspecified	BGISEQ-500	Zhongnan Hospital	PolyA
CRR119894	BALF	patient1_rep1	Patient infected with SARS-CoV-2	N/A	N/A	N/A	N/A	0.7917	0.0283	N/A	N/A	SARS-CoV-2 isolate 2019-nCoV WHU01	N/A	Bronchoalveolar lavage fluid	Xiong et al. (2020)	Zhongnan Hospital of Wuhan University	PRJCA002326	PAIRED	N/A	unspecified	N/A	unspecified	Illumina MiSeq	Zhongnan Hospital	PolyA
CRR119895	BALF	patient1_rep2	Patient infected with SARS-CoV-2	N/A	N/A	N/A	N/A	0.7133	0.0142	N/A	N/A	SARS-CoV-2 isolate 2019-nCoV WHU01	N/A	Bronchoalveolar lavage fluid	Xiong et al. (2020)	Zhongnan Hospital of Wuhan University	PRJCA002326	PAIRED	N/A	unspecified	N/A	unspecified	Illumina MiSeq	Zhongnan Hospital	PolyA
CRR119896	BALF	patient2_rep1	Patient infected with SARS-CoV-2	N/A	N/A	N/A	N/A	0.7943	0.0038	N/A	N/A	SARS-CoV-2 isolate 2019-nCoV WHU01	N/A	Bronchoalveolar lavage fluid	Xiong et al. (2020)	Zhongnan Hospital of Wuhan University	PRJCA002326	PAIRED	N/A	unspecified	N/A	unspecified	Illumina MiSeq	Zhongnan Hospital	PolyA
CRR119897	BALF	patient2_rep2	Patient infected with SARS-CoV-2	N/A	N/A	N/A	N/A	0.7002	0.0059	N/A	N/A	SARS-CoV-2 isolate 2019-nCoV WHU01	N/A	Peripheral blood mononuclear cells	Xiong et al. (2020)	Zhongnan Hospital of Wuhan University	PRJCA002326	PAIRED	N/A	unspecified	N/A	unspecified	Illumina MiSeq	Zhongnan Hospital	PolyA
CRR125445	PBMC	N2	Healthy donor	N/A	N/A	N/A	N/A	0.7162	0	N/A	N/A	N/A	N/A	Peripheral blood mononuclear cells	Xiong et al. (2020)	Zhongnan Hospital of Wuhan University	PRJCA002326	PAIRED	N/A	unspecified	N/A	unspecified	Illumina NovaSeq 5000	Zhongnan Hospital	PolyA
CRR125446	PBMC	N3	Healthy donor	N/A	N/A	N/A	N/A	0.7148	0	N/A	N/A	N/A	N/A	Peripheral blood mononuclear cells	Xiong et al. (2020)	Zhongnan Hospital of Wuhan University	PRJCA002326	PAIRED	N/A	unspecified	N/A	unspecified	Illumina NovaSeq 5000	Zhongnan Hospital	PolyA

## Sheet: Supplemental Table2
HERV Family	SARS-CoV-2	SARS	MERS	Total in Genome
HERVH	21	15	26	1251
HERVE	9	17	19	119
ERV316A3	9	11	17	2122
HARLEQUIN	8	7	10	169
ERVLE	7	8	20	2320
MER4	6	6	15	651
HERV3	6	2	6	98
HERVL	5	10	22	1120
MER41	5	3	6	467
HERV9	4	10	9	154
HML5	4	3	8	148
HERVIP10FH	4	2	5	117
PRIMA41	4	2	1	123
HERVIP10F	3	9	15	109
HERVW	3	6	9	229
ERVLB4	3	3	7	1288
LTR57	3	3	2	99
HML6	3	2	4	115
HML3	2	9	9	273
HERVP71A	2	4	2	73
HERVL18	2	1	5	126
HUERSP2	1	5	5	127
MER61	1	3	5	357
HERVH48	1	3	2	53
HERV4	1	2	4	72
HUERSP3	1	1	5	158
HUERSP3B	0	2	5	119
HERVL40	0	1	4	281
MER4B	0	0	6	315
ERVL	0	0	3	251
HERVFRD	0	0	3	131

## Sheet: Supplemental Table3
HERV Family	SARS-CoV-2	IAV	RSV	HPIV3	Total
HERVH	21	0	6	2	1251
ERV316A3	9	0	6	3	2122
HERVE	9	0	1	1	119
HARLEQUIN	8	1	1	1	169
ERVLE	7	0	0	1	2320
MER4	6	2	1	1	651
HERV3	6	0	2	1	98
HERVL	5	1	1	0	1120
MER41	5	1	0	0	467
HML5	4	0	1	1	148
HERV9	4	0	0	0	154
HERVIP10FH	4	0	0	0	117
PRIMA41	4	0	0	0	123
ERVLB4	3	0	2	1	1288
HERVW	3	0	2	0	229
HML6	3	0	1	0	115
HERVIP10F	3	0	0	0	109
LTR57	3	0	0	0	99

## Sheet: Supplemental Table4
HERV Family	MOI 0.2	MOI 2	MOI 2 Rux	Total
HERVH	7	11	11	1251
ERVLE	5	15	16	2320
MER4	4	8	7	651
HML3	4	7	8	273
HERVL	4	3	3	1120
HML5	4	3	3	148
HML6	3	6	5	115
HERV3	3	6	4	98
ERV316A3	3	4	5	2122
HARLEQUIN	3	4	4	169
HERVS71	3	3	3	62
ERVLB4	2	6	4	1288
HERVW	2	3	3	229
HERV4	1	4	4	72
HERVIP10FH	1	3	4	117
HML2	1	3	3	99
PABLA	1	3	3	104
MER41	1	3	2	467
HERV9	1	3	1	154
MER101	1	2	3	272
HERVL40	0	2	3	281

## Sheet: Supplemental Table5
Term Name	Binom Rank	Binom Raw P-Value	Binom FDR Q-Val	Binom Fold Enrichment	Binom Observed Region Hits	Binom Region Set Coverage	Hyper Rank	Hyper FDR Q-Val	Hyper Fold Enrichment	Hyper Observed Gene Hits	Hyper Total Genes	Hyper Gene Set Coverage
type I interferon signaling pathway	1	2.99e-11	3.94e-07	30.1843	9	0.0708661	1	3.1608e-05	13.829	10	62	0.0456621
response to type I interferon	2	7.76e-11	5.1e-07	27.067	9	0.0708661	2	3.4648e-05	12.797	10	67	0.0456621
defense response to virus	3	2.51e-08	0.00011025	9.68515	11	0.0866142	3	0.0007224	6.29727	13	177	0.0593607
response to virus	4	1.87e-07	0.00061665	6.29701	13	0.102362	4	0.00154799	4.90876	15	262	0.0684932
innate immune response	5	2.05e-07	0.00053984	4.09703	19	0.149606	8	0.0260618	2.86253	21	629	0.0958904
defense response to other organism	6	2.43e-07	0.00053345	5.18457	15	0.11811	5	0.0230943	3.48702	17	418	0.0776256
interferon-gamma-mediated signaling pathway	7	1.6773e-06	0.00315307	12.6616	7	0.0551181	6	0.0206732	9.37778	7	64	0.0319635
immune response	10	5.0787e-06	0.00668304	2.39221	30	0.23622	9	0.0326693	2.07295	36	1489	0.164384

## Sheet: Supplemental Table6
TE Locus	Gene (Dist. to TSS)
ERV316A3_12q24.13	OAS2 (-3329)
ERV316A3_21q22.11b	IFNAR1 (-33719), IL10RB (+24827)
ERV316A3_2q37.1a	SP100 (-10912), SP140L (+78170)
ERV316A3_6p21.33c	HLA-B (-109045), MICB (-31883)
ERV316A3_6p22.1i	HLA-G (-33239), HLA-F (+70461)
ERV316A3_8q24.12b	NOV (-187443), MAL2 (+20492)
ERVLB4_4q23b	LAMTOR3 (+17474), DAPP1 (+60170)
ERVLE_16p13.3b	OR1F1 (-49221), ZNF213 (+19998)
ERVLE_19q13.42	MYADM (-4392)
ERVLE_1q23.2b	DCAF8 (-11893), ENSG00000258465 (+10786)
HARLEQUIN_10q24.2	ANKRD2 (-13863), UBTD1 (+59768)
HARLEQUIN_11q13.4	OR2AT4 (+53340), NEU3 (+55402)
HARLEQUIN_17q25.3a	ENDOV (-16606), RNF213 (+137693)
HARLEQUIN_7q33a	C7orf49 (-2916)
HERV3_11q13.3	CPT1A (-29088), MRPL21 (+32816)
HERV3_4p16.1	TRMT44 (-3757), ACOX3 (+3645)
HERV3_7q33	C7orf49 (-7558), WDR91 (+33281)
HERV3_8q11.23	OPRK1 (-270900), ATP6V1H (+320665)
HERV4_4q22.1	HERC5 (-9047), HERC6 (+69207)
HERV9_11q22.3	RDX (-106770), FDX1 (-26401)
HERV9_6q13	CD109 (+210998)
HERVE_11p15.4	ZNF195 (-98453), ART5 (+164635)
HERVE_2q37.1	B3GNT7 (+9235), NCL (+59816)
HERVEA_1q31.1	PLA2G4A (+89800)
HERVFH19_2p22.2	EIF2AK2 (+24986), GPATCH11 (+47610)
HERVH_11q14.1b	NDUFC2-KCTD14 (-4161), NDUFC2 (-3715)
HERVH_13q14.11b	DNAJC15 (+37434), ENOX1 (+726271)
HERVH_13q33.3	IRS2 (+518465), MYO16 (+638880)
HERVH_15q26.3b	LRRK1 (+156175), CHSY1 (+176542)
HERVH_17q25.1b	MRPS7 (-6223), NUP85 (+49760)
HERVH_17q25.3	ENDOV (-11177), RNF213 (+143122)
HERVH_19p13.3b	FUT6 (-9067), FUT3 (+2673)
HERVH_6q24.1c	NMBR (+70075)
HERVH_7q11.21	ZNF138 (-111162), ZNF107 (+17143)
HERVH48_2q22.2	ARHGAP15 (-195251), KYNU (+56565)
HERVI_15q25.1	MTHFS (-19957), ST20-MTHFS (+6738)
HERVIP10F_14q11.2c	EDDM3A (-31165), ANG (+30550)
HERVIP10FH_15q25.1	MTHFS (-22720), ST20-MTHFS (+3975)
HERVIP10FH_Xp21.1	LANCL3 (-89209), PRRG1 (+133113)
HERVK14C_1q44	ZNF669 (-4232)
HERVL_1q23.3a	FCGR2A (-70317), CFAP126 (-67239)
HERVL_2p11.2b	EIF2AK3 (+45372), TEX37 (+57553)
HERVL_2q11.2	NPAS2 (-105290), PDCL3 (+152172)
HERVL_8q24.3b	COMMD5 (-16086), ZNF250 (+31639)
HERVL18_15q21.3	WDR72 (-149656), UNC13C (-100370)
HERVL18_9p24.1	DMAC1 (+11370)
HERVL32_7q22.1	OR2AE1 (-20797), TRIM4 (+21677)
HERVW_12q14.1	LRIG3 (+64713), ATP23 (+914232)
HML2_1q22	MSTO1 (+21031), YY1AP1 (+57400)
HML2_8q24.3b	ZNF16 (-74151), C8orf33 (-27339)
HML3_17q21.32	GNGT2 (+35732), B4GALNT2 (+40701)
HML3_1q21.3a	ENSA (-27571), GOLPH3L (+39877)
HML4_17q21.31	ARL4D (-61525), TMEM106A (+125559)
HML5_19q11	NONE
HML6_6p22.2	BTN3A2 (-73087), HIST1H4H (-6610)
HUERSP2_2q24.2	GCA (-17437), IFIH1 (-7948)
L1FLI_14q23.2	RHOJ (-84692), KCNH5 (-74261)
L1FLI_4q21.21a	ANXA3 (-200515), FRAS1 (+293434)
L1FLnI_10q23.33a	FFAR4 (-44130), CEP55 (+25903)
L1FLnI_11p13o	C11orf91 (+19194), KIAA1549L (+139332)
L1FLnI_12p11.23e	SMCO2 (-60624), ARNTL2 (+73131)
L1FLnI_12p12.2g	SLCO1B7 (-62631), ENSG00000257046 (+137391)
L1FLnI_12q13.11a	SCAF11 (-203953), SLC38A1 (+73183)
L1FLnI_12q14.1la	MON2 (-174948), USP15 (+31512)
L1FLnI_12q23.1b	CDK17 (+83102), ELK3 (+123076)
L1FLnI_12q24.13b	OAS2 (-19856), OAS3 (+20187)
L1FLnI_14q12ra	COCH (-209552), SCFD1 (+42895)
L1FLnI_14q32.13b	SERPINA12 (-37631), SERPINA4 (-5616)
L1FLnI_16p11.2l	TP53TG3D (-339432), ZNF267 (+39529)
L1FLnI_18p11.22g	TWSG1 (-68399), ANKRD12 (+129591)
L1FLnI_19q13.11d	SCGB2B2 (+48995), WTIP (+145066)
L1FLnI_19q13.42a	ZNF665 (-16495), ZNF677 (+45007)
L1FLnI_1p22.2l	LRRC8B (-107756), GBP6 (+53040)
L1FLnI_1q25.1i	CENPL (+11545), KLHL20 (+97793)
L1FLnI_1q31.1k	PLA2G4A (+731276)
L1FLnI_20q13.13	CSE1L (-64756), ARFGEF2 (+59666)
L1FLnI_21q11.2g	HSPA13 (-121678), SAMSN1 (+78537)
L1FLnI_21q21.1b	USP25 (+166958)
L1FLnI_21q22.3a	MX1 (-8421), MX2 (+50151)
L1FLnI_2p13.1a	ALMS1 (+76296), NAT8 (+180339)
L1FLnI_2p25.2e	RNF144A (-14224), RSAD2 (+25503)
L1FLnI_2q11.2b	NCAPH (+44770), NEURL3 (+124800)
L1FLnI_2q24.1oa	DAPL1 (-271183), PKP4 (+67022)
L1FLnI_2q37.1e	CAB39 (-185846), SP100 (+110733)
L1FLnI_3q12.3e	ZPLD1 (-511231), NFKBIZ (+74270)
L1FLnI_3q21.1c	PARP14 (+53844), HSPBAP1 (+59362)
L1FLnI_3q25.1g	AADACL2 (-203825), IGSF10 (-71393)
L1FLnI_3q26.32t	ZMAT3 (+131124), KCNMB2 (+382455)
L1FLnI_5q13.2j	ARHGEF28 (+252833), ENC1 (+762433)
L1FLnI_5q31.3a	EIF4EBP3 (-94217), ANKHD1-EIF4EBP3 (+51541)
L1FLnI_5q32aa	ADRB2 (+68025), SH3TC2 (+169854)
L1FLnI_5q32t	SPINK7 (-32070), SPINK13 (+12173)
L1FLnI_5q33.1c	ZNF300 (-60725), GPX3 (-54855)
L1FLnI_6p25.2c	SERPINB1 (-36357), SERPINB9 (+24917)
L1FLnI_6q22.33d	C6orf58 (+17621), THEMIS (+306278)
L1FLnI_7p15.3e	IL6 (+11170), TOMM7 (+85797)
L1FLnI_7p21.1x	TMEM196 (-295988), MACC1 (+148009)
L1FLnI_7q21.2o	CDK6 (-275975), SAMD9 (+8131)
L1FLnI_7q22.1a	CYP3A5 (+21352), ZSCAN25 (+41696)
L1FLnI_8p12q	DUSP26 (-279863)
L1FLnI_8p23.1h	FDFT1 (+23863), CTSB (+48793)
L1FLnI_8q21.3aa	RIPK2 (-47976)
L1FLnI_8q23.1y	ENY2 (-50508), TRHR (+197195)
L1FLnI_8q24.13h	DERL1 (+75851), ZHX2 (+185178)
L1FLnI_8q24.3g	ZNF16 (-67515), C8orf33 (-33975)
L1FLnI_9p21.3i	ENSG00000264545 (+38364), CDKN2A (+133866)
L1FLnI_9p24.1f	INSL6 (+83193), JAK2 (+117230)
L1FLnI_9q21.13k	ANXA1 (+312575)
L1FLnI_9q21.32i	RASEF (+9072)
L1FLnI_9q31.1a	STX17 (+83481), ERP44 (+108926)
LTR57_2q23.3	RND3 (-760328), RBM43 (+13884)
MER4_14q32.33a	CDCA4 (-14481), GPR132 (+29801)
MER4_22q12.3	APOL5 (-52507), APOL6 (+16970)
MER4_6p12.1	GCLC (-14493), KLHL31 (+106086)
MER41_22q12.3e	C1QTNF6 (-4184)
PABLB_4p15.2	SOD3 (-193124), DHX15 (-17789)
ERV316A3_3q27.3e	RTP4 (+8207), SST (+293860)
ERVLB4_17q24.3	SLC39A11 (+449261), SOX9 (+522407)
HERV3_14q32.33	NONE
L1FLnI_6q26b	MAP3K4 (-246003), PLG (+43539)
MER4_6p22.3c	TDP2 (-4710), ACOT13 (+4672)
HML5_Xq27.3	FMR1 (-641750)
LTR46_5q33.1	ZNF300 (-85079), GPX3 (-30501)
ERVLE_8q24.3i	EPPK1 (-33599), PLEC (+38813)
HERVP71A_13q21.32	PCDH9 (-114499)
ERVLE_1q23.1a	BCAN (-7696), HAPLN2 (+14958)
MER4_5q33.1b	GPX3 (-59680), ZNF300 (-55900)

## Sheet: Supplemental Table7
Family	Locus	Chromosome	Start (hg38)	End (hg38)	Intersected Gene
MER4	22q12	chr22	35662326	35668403	APOL6
L1FLnI	2q37	chr2	230521945	230532052	SP100
L1FLnI	3q21	chr3	122729373	122739550	PARP14
L1FLnI	7q21	chr7	93104837	93114946	SAMD9
L1FLnI	21q22	chr21	41406954	41417233	MX2

## Sheet: Supplemental Table8
Family	Locus	Chromosome	Start (hg38)	End (hg39)	Intersected Gene
ERVLE	1q23.1a	chr1	156633288	156635215	None
HERVL	1q23.3a	chr1	161431187	161439039	AL592295.3
HERVK14C	1q44	chr1	247106028	247111180	FLJ39095
HERVE	11p15.4	chr11	3473529	3481711	AC127526.3
HERVH	11q14.1b	chr11	78080836	78087032	None
HERVH	13q33.3	chr13	109265090	109271116	AL161431.1
HERV3	14q32.33	chr14	106836061	106845981	IGHV3
HERVIP10FH	15q25.1	chr15	79918724	79920814	ST20-MTHFS
ERVLE	16p13.3b	chr16	3154472	3155580	None
HML4	17q21.31	chr17	43323118	43351750	LINC00910
ERVLE	19q13.42	chr19	53864254	53865774	MYADM-AS1
HERVE	2q37.1	chr2	231400712	231408843	B3GNT7
MER41	22q12.3e	chr22	37188838	37196108	C1QTNF6
L1FLnI	3q12.3e	chr3	101918568	101929000	None
L1FLnI	3q21.1c	chr3	122729373	122739550	PARP14
MER4	6p22.3c	chr6	24669089	24674396	ACOT13
HML6	6p22.2	chr6	26288022	26296266	None
HERVH	6q24.1c	chr6	142015666	142021782	None
HERV3	7q33	chr7	135175955	135180551	CYREN
ERVLE	8q24.3i	chr8	143911304	143912821	PLEC

## Sheet: Supplemental Table9
HERV Family	BALF	PBMC	Total
HERVH	48	2	1251
ERVLE	42	2	2320
HERVL	35	1	1120
ERVLB4	24	1	1288
ERV316A3	23	2	2122
MER41	22	1	467
HERVW	17	1	229
HML3	17	0	273
MER61	15	0	357
MER4	14	0	651
HARLEQUIN	13	1	169
MER4B	10	1	315
HERVIP10FH	9	0	117
HUERSP1	9	0	140
HML5	8	0	148
MER101	7	1	272
HERVK11	7	0	90
HERVL40	7	0	281
PABLA	7	0	104
HERVP71A	6	1	73
ERVL	6	0	251
HERVE	6	0	119
HERVFRD	6	0	131
HERVIP10F	6	0	109
HUERSP3	6	0	158
HUERSP3B	6	0	119
LTR25	6	0	183
HML6	5	1	115
HERVEA	5	0	60
HERVH48	5	0	53
HML1	5	0	112
PRIMA4	5	0	68
HERV3	4	1	98
HERV9	4	0	154
HML2	4	0	99
LTR19	4	0	68
MER34B	4	0	127
HERVS71	3	1	62
HERV4	3	0	72
HERVL18	3	0	126
